# Supplementary material for: TMPRSS11E-mediated TFR1 cleavage influences IFN-γR2 internalization and the macrophage innate response
Source: Commun Biol. 2025 Dec 3;8:1741. doi: 10.1038/s42003-025-09132-2 (PMC12675585; doi:10.1038/s42003-025-09132-2)
Supplement: Supplementary file 4 — Supplementary Data 1 [file 42003_2025_9132_MOESM4_ESM.xlsx]

## Sheet: Fig1
Figure 1D
	anti-V5	lgG			anti-Flag	lgG
IB: TMPRSS11E/α-Tubulin	0.955	0.011708		IB: TFR1/α-Tubulin	1.14	0.0141394
	1.09	0.00956			0.76	0.01269
	0.955	0.01045			1.1	0.01145
	1	0.0105727			1	0.0127598
WB: TFR1/α-Tubulin	1.038	0.919283		WB: TFR1/α-Tubulin	0.804	0.902
	1.197	0.9233			1.237	0.941
	0.765	0.91998			0.959	0.997
	1	0.920854			1	0.946667
WB: TMPRSS11E/α-Tubulin	1.021	0.89162		WB: TMPRSS11E/α-Tubulin	1.128	0.912
	0.906	0.89244			1.054	0.891
	1.073	0.90014			0.818	0.907
	1	0.894733			1	0.903333

## Sheet: Fig2
Figure 2A						Figure 2C
	0ug	100ug	50ug	20ug			lane 1	lane 2	lane 3
Full-FC-TFR1	0.989741	0.37284	0.652079	0.98518		Activation cleavage produced catalytic fragment of GFP-TMPRSS11E/α-Tubulin	0.117913	1.06932	0.136348
	1.02704	0.381794	0.666222	0.998396			0.178295	0.925225	0.159859
	0.983222	0.377797	0.656036	0.963469			0.195331	1.00545	0.190602
	1	0.377477	0.658112	0.982348			0.163846	1	0.16227
Cleaved-TFR1	0.0215056	0.999741	0.679636	0.292657		Full-TFR1-myc (CL)/α-Tubulin	0.922254	0.581066	1.28367
	0.0156668	1.01704	0.695694	0.277455			1.02459	0.626598	1.06834
	0.0172262	0.983222	0.658114	0.312806			1.05315	0.633532	1.38986
	0.0181329	1	0.677815	0.294306			1	0.613732	1.24729
						sTFR1-myc (CM)/α-Tubulin	1.24027	20.6755	1.82311
							1.0254	21.7918	1.11881
Figure 2B							0.734331	22.7901	1.58628
	lane 1	lane 2	lane 3				1	21.7525	1.5094
Full-TFR1(CL)/α-Tubulin	0.982	4.11968	2.66585
	0.931	4.04593	2.56359			Figure 2D
	1.087	4.17583	2.4946				lane 1	lane 2	lane 3	lane 4
	1	4.11381	2.57468			Activation cleavage produced non-catalytic fragment of GFP-TMPRSS11E/α-Tubulin	0.0155745	0.0100572	1.03395	0.12024
							0.0126655	0.0176336	0.963774	0.200186
sTFR1 (CM)/α-Tubulin	1.0552	2.3745	13.2663				0.0132892	0.0111033	1.00228	0.157456
	0.941035	2.46863	13.8353				0.013843	0.0129314	1	0.159294
	1.00377	2.27236	12.7193
	1	2.37183	13.2736			Full-TFR1-myc (CL)/α-Tubulin	0.0148048	0.952039	0.0642057	1.01349
							0.0169029	1.00003	0.0670836	0.789209
							0.0166257	1.04793	0.0691679	0.873079
							0.0161112	1	0.0668191	0.891925
						sTFR1-myc (CM)/α-Tubulin	0.194351	1.00152	3.99396	0.20241
							0.202734	1.0319	4.18577	0.635304
							0.18351	0.966579	3.85609	0.1191
							0.193532	1	4.01194	0.318938

## Sheet: Fig3
Figure 3B
	lane 1	lane 2	lane 3	lane 4	lane 5
GFP-TMPRSS11E/α-Tubulin	0.0303581	0.0300718	0.97952	0.99429	1.05063
	0.0429136	0.0412429	0.977146	0.91303	1.14356
	0.0678999	0.102301	1.04333	0.889222	1.24361
	0.0470572	0.057872	1	0.932181	1.14593
Full-TFR1-myc (CL)/α-Tubulin	0.0274097	0.980379	0.766892	1.03724	0.605181
	0.0312766	0.994907	0.734829	1.05627	0.610945
	0.0312827	1.02471	0.749273	1.08083	0.598693
	0.0299897	1	0.750331	1.05811	0.60494
sTFR1-myc (CM)/α-Tubulin	0.0890541	0.991473	2.68802	1.3031	2.46247
	0.108454	1.01441	2.63833	1.24008	2.71638
	0.0946951	0.994116	2.58616	1.18306	2.58914
	0.097401	1	2.6375	1.24208	2.58933
Figure 3C
	lane 1	lane 2	lane 3	lane 4	lane 5
GFP-TMPRSS11E/α-Tubulin	0.0563907	0.0660225	0.952348	0.890701	0.954887
	0.0579182	0.0417404	0.948363	0.964509	0.967816
	0.0573011	0.0408031	1.09929	0.97531	1.02247
	0.0572033	0.049522	1	0.943507	0.981724
Full-TFR1-myc (CL)/α-Tubulin	0.0318849	1.00983	0.669586	0.898701	0.388987
	0.0379121	1.01364	0.67212	0.895877	0.385828
	0.0352025	0.976532	0.700641	0.910787	0.4132
	0.0349998	1	0.680782	0.901788	0.396005
sTFR1-myc (CM)/α-Tubulin	0.279084	0.886371	2.917	0.810702	2.8195
	0.37596	0.904321	2.92294	0.744521	2.27689
	0.206769	1.20931	3.42436	0.875767	3.00723
	0.287271	1	3.0881	0.81033	2.70121

## Sheet: Fig4
Figure 4A2			Figure 4B2						Figure 4C2				Figure 4D2
Control	pneumonia			0h	12h	24h	48h			0h	24h			LPS	-	-	+	+
1.07	3.46			0.323	0.55	1	1.42295			1.15999	2.46098			Camostat Mesylate	-	+	-	+
0.93	3.67			0.3658	0.59	1.11	1.88			0.8023	3.67763				1.07599	3.86098	1.05986	1.17599
0.85	4.88			0.3023	0.62	0.9992	1.9992			0.95603	4.68581				1.07599	3.97763	1.15986	1.27599
0.99	4.86			0.3715	0.61	0.98	1.98			1.077	3.86286				0.85103	4.18581	1.1103	1.3251
1.01	7.8			0.35	0.6	1.12	1.7			1.0051	2.8				0.996998	4.26286	1.197	1.1765
1.15	2.31			0.38	0.71	0.88	1.3
1.4	5.6
0.6	4.9
1.5	5.11
0.5	5.8
	9.8
	6.51
	4.6
	7.11
	5.72
	5.8
	5.61
	5.4
	5.31
	4.9

## Sheet: Fig5
Figure 5A2
	THP-1-Control	THP-1-TMPRSS11E	THP-1-TMPRSS11E S372A
	3.34	1.8	3.57
	3.45	1.16	4.1
	3.67	1.14	3.89
	4.24	1.68	3.98
	4.3	1.77	4.2
Figure 5B	PBS			Camostat Mesylate
	THP-1-Control	THP-1-TMPRSS11E	THP-1-TMPRSS11E S372A	THP-1-Control	THP-1-TMPRSS11E	THP-1-TMPRSS11E S372A
TMPRSS11E/α-Tubulin	0.191852	0.913226	0.666229	0.158684	2.59242	2.49359
	0.187856	1.1161	0.882329	0.168882	2.93615	2.45829
	0.139106	0.970674	0.797736	0.183101	2.69312	2.62902
	0.172938	1	0.782098	0.170223	2.74056	2.52697
TFR1/α-Tubulin	0.98375	0.250954	0.955681	1.41819	1.47056	1.24746
	1.06776	0.270211	0.912047	1.33699	1.6552	1.36208
	0.94849	0.263883	0.869421	1.42165	1.21248	1.51159
	1	0.261683	0.912383	1.39228	1.44608	1.37371

## Sheet: Fig6
Figure 6A2
	THP-1-Control	THP-1-TMPRSS11E	THP-1-TMPRSS11E S372A
	30	10	34
	33	11	31
	34	9	25
	35	13	27
	32	10	30
Figure 6A3	Plasma membrane			Endosome
	THP-1-Control	THP-1-TMPRSS11E	THP-1-TMPRSS11E S372A	THP-1-Control	THP-1-TMPRSS11E	THP-1-TMPRSS11E S372A
IFN-γR2/GAPDH	0.804	2.5221	1.03042	0.955	0.398555	1.45428
	1.237	2.48017	1.00052	1.062	0.527366	1.08354
	0.959	3.05118	1.01072	0.983	0.267255	0.60428
	1	2.68449	1.01389	1	0.397725	1.04737
Figure 6B
	THP-1-Control	THP-1-TMPRSS11E	THP-1-TMPRSS11E S372A
TMPRSS11E/α-Tubulin	0.0339247	1.00008	0.953107
	0.0325366	0.968826	0.88772
	0.0272649	1.03109	1.02216
	0.031242	1	0.954328
TFR1/α-Tubulin	1.05167	0.358001	0.947168
	0.953097	0.389037	1.07696
	0.995229	0.303034	0.859013
	1	0.350024	0.961048
IFN-γR2/α-Tubulin	1.03371	1.87716	1.06289
	0.990521	1.97017	1.0103
	0.97577	1.76155	1.03174
	1	1.86962	1.03498
p-STAT1/α-Tubulin	1.05686	1.83865	1.15221
	1.00596	1.86511	1.11353
	0.937177	1.79193	1.01113
	1	1.8319	1.09229
STAT1/α-Tubulin	1.04984	0.995142	0.922079
	0.983677	0.959641	0.951251
	0.966482	0.966245	0.903694
	1	0.973676	0.925675
iNOS/α-Tubulin	1.18043	2.07564	1.27635
	0.910517	2.2803	1.20343
	0.909055	1.77449	1.21361
	1	2.04348	1.23113

## Sheet: Fig7
Figure 7A								Figure 7C2
	LPS+IFN-γ			IL-4					M1	M2
	3h	12h	24h	3h	12h	24h			1.08	2.9
TMPRSS11E/α-Tubulin	1.01266	1.85835	2.49903	0.00428508	0.0150695	0.0105565			0.98	3.11
	1.01057	1.88155	2.47316	0.00585328	0.0181282	0.01068			1.12	3.24
	0.97677	1.79952	2.48643	0.0195341	0.0111737	0.0100852			1.14	2.98
	1	1.84648	2.48621	0.00989082	0.0147905	0.0104406			1.3	2.87
TFR1/α-Tubulin	0.965681	0.968874	0.484348	1.36912	1.34126	1.24224
	1.01375	0.829857	0.471634	1.34109	1.33066	1.33087
	1.02057	0.864064	0.496604	1.3688	1.36101	1.27967
	1	0.887598	0.484195	1.35967	1.34431	1.28426
								Figure 7F
Figure 7D									Plasma membrane
	M1	M2						IFN-γR2/GAPDH	M1	M2
TMPRSS11E/α-Tubulin	0.984763	0.00877814							1.04435	0.400839
	0.995598	0.00676421							0.976318	0.356938
	1.01964	0.00889738							0.979333	0.379591
	1	0.00814658							1	0.379123
TFR1/α-Tubulin	1.01219	1.8859							Endosome
	0.989093	1.99928						IFN-γR2/GAPDH	M1	M2
	0.998721	1.94233							1.12757	5.07114
	1	1.9425							0.912212	5.03239
									0.960221	5.08521
IFN-γR2/α-Tubulin	0.993659	0.140438							1	5.06292
	1.01676	0.130268
	0.989577	0.101822
	1	0.124176
p-STAT1/α-Tubulin	0.987701	0.128481
	0.958106	0.110994
	1.05419	0.0970785
	1	0.112185
STAT1/α-Tubulin	0.991866	0.950201
	0.987249	0.830683
	1.02088	0.926546
	1	0.902477
iNOS/α-Tubulin	1.01776	0.0106767
	1.00067	0.017257
	0.981569	0.0165336
	1	0.0148224

## Sheet: Fig8
Figure 8A2
	FAC	-	-	-	+
	DFO	-	+	-	-
	serum	+	+	-	-
		36	17	10	80
		33	18	8	83
		31	23	9	89
		28	19	9	78
		32	21	10	85
Figure 8B
	serum	serum+DFO	serum-Free	serum-Free+FAC
IFN-γR2/α-Tubulin	0.984055	1.14808	1.44175	0.00939245
	1.00826	1.1946	1.50855	0.0106941
	1.00769	1.1558	1.48058	0.00514486
	1	1.16616	1.47696	0.00841045
p-STAT1/α-Tubulin	0.991107	1.38988	2.1077	0.0192433
	1.0405	1.29854	2.15289	0.00412735
	0.968397	1.37991	2.13733	0.0156986
	1	1.35611	2.13264	0.0130231
STAT1/α-Tubulin	1.10685	1.08714	1.06708	1.05097
	0.940378	1.02979	1.02341	1.01876
	0.952775	1.07092	1.01294	0.960094
	1	1.06262	1.03448	1.00994
iNOS/α-Tubulin	1.0121	1.45025	2.58104	0.0758335
	0.993618	1.50419	2.59543	0.0673948
	0.994282	1.40458	2.57452	0.0714069
	1	1.45301	2.58366	0.0715451

## Sheet: Suppl.Fig1
Supplementary Figure 1A
	lane 1	lane 2	lane 3	lane 4	lane 5	lane 6
TMPRSS11E-Flag	1	1.30424	0.0118053	3.41451	1.01235	0.0413044

## Sheet: Suppl.Fig3
Supplementary Figure 3A
	lane 1	lane 2	lane 3	lane 4	lane 5	lane 6	lane 7	lane 8
TMPRSS11E/α-Tubulin	0.990423	3.81631	0.787781	6.68355	1.40069	8.20459	0.666827	0.555922
	0.981174	3.90535	0.768295	6.62043	1.64514	7.98036	0.63871	0.550996
	1.0284	3.71707	0.788062	6.74454	1.76884	8.43545	0.67946	0.546851
	1	3.81291	0.781379	6.68284	1.60489	8.2068	0.661666	0.551257
Supplementary Figure 3C
	0h	12h	48h	72h
	0.857142	1.71428	3.11688	4.67532
	0.974025	1.94805	3.38961	4.36363
	1.16883	1.90909	3.07792	5.06493
